# Supplementary material for: Bar Adsorptive Microextraction Approach for Trace Determination of Local Anesthetics in Urine Matrices
Source: Molecules. 2024 Dec 27;30(1):68. doi: 10.3390/molecules30010068 (PMC11722190; doi:10.3390/molecules30010068)
Supplement: Supplementary file 1 [file molecules-30-00068-s001.zip]

Archive with 1 entries (1 files):
- molecules-3384043-supplementary.pdf
